# Supplementary material for: Monitoring changes in the Gene Ontology and their impact on genomic data analysis
Source: Gigascience. 2018 Aug 9;7(8):giy103. doi: 10.1093/gigascience/giy103 (PMC6113503; doi:10.1093/gigascience/giy103)
Supplement: Supplemental Files [file giy103_supplemental_files.zip]

Archive with 2 entries (2 files):
- giga-320861.pdf
- supp-1.zip
